# Supplementary material for: PERK/ATF4-Dependent ZFAS1 Upregulation Is Associated with Sorafenib Resistance in Hepatocellular Carcinoma Cells
Source: Int J Mol Sci. 2021 May 29;22(11):5848. doi: 10.3390/ijms22115848 (PMC8199104; doi:10.3390/ijms22115848)
Supplement: Supplementary file 1 [file ijms-22-05848-s001.zip]

Archive with 1 entries (1 files):
- ijms-1180112-supplementary.pdf
